# Supplementary material for: Non-Invasive Differentiation of M1 and M2 Activation in Macrophages Using Hyperpolarized 13C MRS of Pyruvate and DHA at 1.47 Tesla
Source: Metabolites. 2021 Jun 22;11(7):410. doi: 10.3390/metabo11070410 (PMC8305442; doi:10.3390/metabo11070410)
Supplement: Supplementary file 1 [file metabolites-11-00410-s001.zip]

Archive with 1 entries (1 files):
- metabolites-1213160-supplementary.pdf
